# Supplementary material for: Blepharostoma trichophyllum S.L. (Marchantiophyta): The Complex of Sibling Species and Hybrids
Source: Plants (Basel). 2020 Oct 23;9(11):1423. doi: 10.3390/plants9111423 (PMC7716226; doi:10.3390/plants9111423)
Supplement: Supplementary file 1 [file plants-09-01423-s001.zip]

Archive with 1 entries (1 files):
- plants-952305 - supplementary.pdf
